# Supplementary material for: Nanoclay Effect into the Biodegradation and Processability of Poly(lactic acid) Nanocomposites for Food Packaging
Source: Polymers (Basel). 2021 Aug 16;13(16):2741. doi: 10.3390/polym13162741 (PMC8399732; doi:10.3390/polym13162741)
Supplement: Supplementary file 1 [file polymers-13-02741-s001.zip]

Archive with 1 entries (1 files):
- polymers-1339678-supplementary.pdf
